# Supplementary material for: Metabolomic and Microbiome Profiling Reveals the Protective Mechanism of Pyrrosia petiolosa Against Radiation-Induced Intestinal Injury
Source: Int J Mol Sci. 2026 Jun 10;27(12):5279. doi: 10.3390/ijms27125279 (PMC13300518; doi:10.3390/ijms27125279)
Supplement: Supplementary file 1 [file ijms-27-05279-s001.zip]

Archive with 1 entries (1 files):
- ijms-4288283-supplementary.pdf
